# Supplementary material for: Transforming growth factor (TGF)-β1-induced miR-133a inhibits myofibroblast differentiation and pulmonary fibrosis
Source: Cell Death Dis. 2019 Sep 11;10(9):670. doi: 10.1038/s41419-019-1873-x (PMC6739313; doi:10.1038/s41419-019-1873-x)
Supplement: Supplementary file 5 — Supplementary Table 2. [file 41419_2019_1873_MOESM5_ESM.xlsx]

## Sheet: Sheet1
Primers for luciferase reporter vector:
TGFBR1_3'UTR	Forward	gagcGAGCTCaatgagtttgagaggtttg
	Reverse	ctagTCTAGAcaatttagaactaaactccaac
CTGF_3'UTR	Forward	aGAGCTCgtggtagcctcacttttaatg
	Reverse	cggTCTAGAattttcaactagaaaggtgc
Col1a1_3'UTR	Forward	aGAGCTCctgaaccccctcaaaagcc
	Reverse	cggTCTAGAatgggtcttcaagcaagtgg
Primers for pAAV-FTS1-GFP-miR-133a construction:
FTS1-Promoter	Forward	ggttcctgcggccgcacgcgtcactcactacttgattgtgc
	Reverse	cttgctcaccattcagaattcggtaaccgttgagacctaag
hsa-miR-133a	Forward	ctcgagctcaagtagggatccagcattggtatgataatt
	Reverse	agcgctgctcgaggcaagcttttatttgattataatcac
Primers for SYBR green RT-PCR (human):
Col1a1	Forward	TTGTGCGATGACGTGATCTGT
	Reverse	TTGGTCGGTGGGTGACTCTG
Col4a1	Forward	GCAAACGCTTACAGCTTTTGG
	Reverse	GGACGGCGTAGGCTTCTTG
ACTA2 (α-SMA gene)	Forward	CTATGCCTCTGGACGCACAACT
	Reverse	CAGATCCAGACGCATGATGGCA
MMP-2	Forward	CCCTGATGTCCAGCGAGTG
	Reverse	ACGACGGCATCCAGGTTATC
MMP-9	Forward	CCAACCACCACCACACCG
	Reverse	GCAGGCATCGTCCACCG
GAPDH	Forward	AGGCTGAGAACGGGAAGC
	Reverse	CCATGGTGGTGAAGACGC
Primers for Taqman RT-PCR (human):
miR-1-3p	Forward	GCCGCCtggaatgtaaagaagt
	Stem loop	GTCGTATCCAGTGCAGGGTCCGAGGTATTCGCACTGGATACGACatacat
miR-133a-3p	Forward	GCCGtttggtccccttcaac
	Stem loop	GTCGTATCCAGTGCAGGGTCCGAGGTATTCGCACTGGATACGACcagctg
miR-143-3p	Forward	CGACGGtgagatgaagcactg
	Stem loop	GTCGTATCCAGTGCAGGGTCCGAGGTATTCGCACTGGATACGACgagcta
miR-145-5p	Forward	GCCgtccagttttcccagga
	Stem loop	GTCGTATCCAGTGCAGGGTCCGAGGTATTCGCACTGGATACGACagggat
miR-21-5p	Forward	GCCGCCtagcttatcagactga
	Stem loop	GTCGTATCCAGTGCAGGGTCCGAGGTATTCGCACTGGATACGACtcaaca
RNU6-1	Forward	ggatgacacgcaaattcgtgaagc
	Stem loop	GTCGTATCCAGTGCAGGGTCCGAGGTATTCGCACTGGATACGACaaaatatggaac
Universal stem loop reverse	CAGTGCAGGGTCCGAGGT
Taqman probe	5’-FAM-TCGCACTGGATACG-MGBNFQ-3’
